# Supplementary material for: On the complementarity of X-ray and NMR data
Source: J Struct Biol X. 2020 Jan 7;4:100019. doi: 10.1016/j.yjsbx.2020.100019 (PMC7337059; doi:10.1016/j.yjsbx.2020.100019)
Supplement: Supplementary data 2 [file mmc2.zip]

Archive with 3 entries (2 files):
- Structuresanddata/
- Structuresanddata/contacts.zip
- Structuresanddata/Refined_structures.zip
